# Supplementary material for: Leveraging the Structure of DNAJA1 to Discover Novel Potential Pancreatic Cancer Therapies
Source: Biomolecules. 2022 Sep 29;12(10):1391. doi: 10.3390/biom12101391 (PMC9599757; doi:10.3390/biom12101391)
Supplement: Supplementary file 1 [file biomolecules-12-01391-s001.zip]

Archive with 1 entries (1 files):
- biomolecules-1897947-supplementary.pdf
